# Supplementary material for: Identification of New, Translatable ProtectomiRs against Myocardial Ischemia/Reperfusion Injury and Oxidative Stress: The Role of MMP/Biglycan Signaling Pathways
Source: Antioxidants (Basel). 2024 May 30;13(6):674. doi: 10.3390/antiox13060674 (PMC11201193; doi:10.3390/antiox13060674)
Supplement: Supplementary file 1 [file antioxidants-13-00674-s001.zip]

Archive with 1 entries (1 files):
- antioxidants-2979880-supplementary.pdf
